# Supplementary material for: From Diabetes to Dementia: Identifying Key Genes in the Progression of Cognitive Impairment
Source: Brain Sci. 2024 Oct 18;14(10):1035. doi: 10.3390/brainsci14101035 (PMC11506463; doi:10.3390/brainsci14101035)
Supplement: Supplementary file 1 [file brainsci-14-01035-s001.zip]

Archive with 1 entries (1 files):
- brainsci-3240140-supplementary.pdf
